# Supplementary material for: Comparison of Oxford Nanopore Technologies sequencing protocols using R9.4.1 and R10.4.1 flow cells under 20-hour and 48-hour conditions for genotyping methicillin methicillin-resistant Staphylococcus aureus (MRSA)
Source: Mol Biol Rep. 2026 May 14;53(1):775. doi: 10.1007/s11033-026-11956-y (PMC13176134; doi:10.1007/s11033-026-11956-y)
Supplement: Supplementary file 1 — Supplementary Material 1 [file 11033_2026_11956_MOESM1_ESM.xlsx]

## Sheet: Summary Table
Summary Table – Titles and brief descriptions of the following tables.
Supplementary Table	Descriptions of the table
ST 1	Genes and mobile genetic elements detected by the ResFinder, PointFinder, VirulenceFinder, MobileElementFinder and PlasmidFinder
ST 2	Results of phenotypic antimicrobial susceptibility testing performed on clinical MRSA
ST 3	Comparability between genotypic and phenotypic results, ONT R9 20 na 48 hours
ST 4	Comparability between genotypic and phenotypic results, ONT R10 20 na 48 hours
ST 5	Accuracy parameters for antimicrobial susceptibility diagnosis based on genomic analyses
ST 6	Antimicrobial resistance-related genes identified from genomic analyses of MRSA isolates ONT R9 20h.
ST 7	Antimicrobial resistance-related genes identified from genomic analyses of MRSA isolates ONT R10 20h.
ST 8	Antimicrobial resistance-related genes identified from genomic analyses of MRSA isolates ONT R9 48h.
ST 9	Antimicrobial resistance-related genes identified from genomic analyses of MRSA isolates ONT R10 48h.
ST 10	Genes related to virulence factors identified from genomic analyses of MRSA isolates ONT R9 20h.
ST 11	Genes related to virulence factors identified from genomic analyses of MRSA isolates ONT R10 20h.
ST 12	Genes related to virulence factors identified from genomic analyses of MRSA isolates ONT R9 48h.
ST 13	Genes related to virulence factors identified from genomic analyses of MRSA isolates ONT R10 48h.
ST 14	Plasmids identified from genomic analyses of MRSA isolates ONT R9 20h.
ST 15	Plasmids identified from genomic analyses of MRSA isolates ONT R10 20h.
ST 16	Plasmids identified from genomic analyses of MRSA isolates ONT R9 48h.
ST 17	Plasmids identified from genomic analyses of MRSA isolates ONT R10 48h.
ST 18	Mobile genetic elements identified from genomic analyses of MRSA isolates ONT R9 20h.
ST 19	Mobile genetic elements identified from genomic analyses of MRSA isolates ONT R10 20h.
ST 20	Mobile genetic elements identified from genomic analyses of MRSA isolates ONT R9 48h.
ST 21	Mobile genetic elements identified from genomic analyses of MRSA isolates ONT R10 48h.

## Sheet: ST1 - Total Genes Results
Supplementary Table 1. Genes and mobile genetic elements detected by the ResFinder, PointFinder, VirulenceFinder, MobileElementFinder and PlasmidFinder programs/services classified according to the percentage of identity in the alignment between the reference gene and the gene identified in the input genome and according to the relationship between the length of the sequences.
A	Category A (dark green): Sequence length in input genome = reference sequence length, identity = 100%
B	Category B (light green): Sequence length in input genome = reference sequence length, identity < 100%
C	Category C (gray): Sequence length in input genome ≠ reference sequence length, identity ≤ 100%
Total number of detected genetic determinants
ResFinder	ONT R9 20h	ONT R10 20h	ONT R9 48h	ONT R10 48h
A	37	40	35	38
B	13	13	12	12
C	3	0	3	3
Total	53	53	50	53
VirulenceFinder	ONT R9 20h	ONT R10 20h	ONT R9 48h	ONT R10 48h
A	239	246	240	222
B	94	96	89	94
C	32	23	33	36
Total	365	365	362	352
PlasmidFinder	ONT R9 20h	ONT R10 20h	ONT R9 48h	ONT R10 48h
A	22	26	19	25
B	8	8	8	8
C	1	2	1	2
Total	31	36	28	35
MobileElementFinder	ONT R9 20h	ONT R10 20h	ONT R9 48h	ONT R10 48h
A	0	0	0	0
B	19	28	16	26
C	29	15	29	16
Total	48	43	45	42

## Sheet: ST2 - TSA - Phenotypic
Supplementary Table 2. Results of phenotypic antimicrobial susceptibility testing performed on clinical MRSA samples. S = Sensitive – standard dosage; I = Sensitive – increasing exposure; R = Resistant. Values ​​in parentheses indicate, in millimeters, the inhibition zone. All tests were performed using the disk diffusion method, except for teicoplanin and vancomycin, which were performed using t…
Identification		Antibiotic
MRSA Isolates	Bacterial strain	Ampicillin	Mupirocin	Cefoxitin	Ciprofloxacin	Erytromycin	Fusidic acid	Gentamicin	Clindamycin	Cloranphenicol	Linezolid	Oxacilin-1	Penicilin G	Rifampicin	Teicoplanin	Tetracycline	Sulfamethoxazolr-trimethoprim	Vancomycin	Tigecycline
MRSA_02	ST8-t304-SCCmecIV-PVLneg (lineage 1)	R	S (36)	R (11)	I (23)	S (28)	S (32)	S (25)	S (28)	S (23)	S (25)	R (6)	R (6)	S (34)	S (0,5)	R (8)	S (31)	S (1,0)	S (25)
MRSA_03	ST8-t304-SCCmecIV-PVLneg (lineage 1)	R	S(34)	R (11)	I (22)	S (28)	S (32)	S (24)	S (27)	S (24)	S (34)	R (6)	R (6)	S (34)	S (0,5)	R (8)	S (29)	S (1,0)	S (24)
MRSA_06	ST8-t304-SCCmecIV-PVLneg (lineage 1)	R	S(38)	R(21)	I (23)	S (28)	S (34)	S (24)	S (24)	S (26)	S (28)	R (16)	R (6)	S (34)	S (0,5)	R (13)	S (22)	S (0,5)	S (27)
MRSA_08	ST8-t304-SCCmecIV-PVLneg (lineage 1)	R	S(39)	R(21)	I (26)	S (28)	S (36)	S (24)	S (26)	S (24)	S (27)	R (16)	R (6)	S (36)	S (0,5)	R (13)	S (24)	S (0,5)	S (28)
MRSA_10	ST8-t304-SCCmecIV-PVLneg (lineage 1)	R	S(39)	R(21)	I (25)	S (28)	S (34)	S (22)	S (26)	S (24)	S (27)	R (16)	R (6)	S (35)	S (0,5)	R (13)	S (24)	S (0,5)	S (27)
MRSA_11	ST8-t304-SCCmecIV-PVLneg (lineage 1)	R	S(37)	R(21)	I (24)	S (26)	S (34)	S (22)	S (25)	S (24)	S (26)	R (16)	R (6)	S (33)	S (0,5)	R (19)	S (24)	S (0,5)	S (27)
MRSA_13	ST22-SCCmecIV-t223-PVLneg (lineage 2)	R	S (35)	R (13)	I (25)	S (26)	S (32)	S (24)	S (27)	S (26)	S (25)	R(16)	R (6)	S (32)	S (1,0)	S (29)	S (30)	S (1,0)	S (24)
MRSA_16	ST22-SCCmecIV-t223-PVLneg (lineage 2)	R	S (34)	R (13)	I (25)	S (27)	S (30)	S (24)	S (26)	S (24)	S (25)	R (10)	R (6)	S (28)	S (1,0)	S (32)	S (26)	S (0,5)	S (22)
MRSA_17	ST22-SCCmecIV-t223-PVLneg (lineage 2)	R	S (35)	R (14)	I (28)	S (29)	S (30)	S (26)	S (25)	S (23)	S (25)	R (6)	R (6)	S (32)	S (1,0)	S (28)	S (32)	S (0,5)	S (23)
MRSA_18	ST22-SCCmecIV-t223-PVLneg (lineage 2)	R	S (35)	R (14)	I (26)	S (28)	S (28)	S (25)	S (25)	S (22)	S (24)	R (6)	R (6)	S (32)	S (0,5)	S (27)	S (30)	S (0,5)	S (23)
MRSA_20	ST22-SCCmecIV-t223-PVLneg (lineage 2)	not available
MRSA_21	ST22-SCCmecIV-t223-PVLneg (lineage 2)	R	S (34)	R (14)	I (28)	S(27)	S (29)	S (24)	S (24)	S (22)	S (24)	R (6)	R (6)	S (28)	S (1,0)	S (23)	S (30)	S (0,5)	S (23)
MRSA_24	ST5-t002-SCCmecIV-PVLneg (lineage 3)	R	S (34)	R (12)	I (25)	S (27)	S (30)	S (24)	S (26)	S (23)	S (25)	R (6)	R (6)	S (31)	S (1,0)	S (26)	S (28)	S (1,0)	S (23)
MRSA_25	ST5-t002-SCCmecIV-PVLneg (lineage 3)	R	S (35)	R (12)	I (26)	S (28)	S (28)	S (24)	S (27)	S (23)	S (23)	R (6)	R (6)	S (35)	S (0,5)	S (28)	S (28)	S (1,0)	S (24)
MRSA_27	ST5-t002-SCCmecIV-PVLneg (lineage 3)	R	S (35)	R (13)	I (23)	S (28)	S (23)	S (24)	S (26)	S (23)	S (24)	R (13)	R(18)	S (32)	S (1,0)	S (28)	S (30)	S (1,0)	S (23)
MRSA_29	ST5-t002-SCCmecIV-PVLneg (lineage 3)	R	S (35)	R (13)	I (25)	S (28)	S (28)	S (24)	S (28)	S (23)	S (24)	R (13)	R (6)	S (33)	S (0,5)	S (25)	S (31)	S (1,0)	S (23)
MRSA_30	ST5-t002-SCCmecIV-PVLneg (lineage 3)	R	S (35)	R (13)	I(25)	S (28)	S (30)	S (24)	S (28)	S (24)	S (28)	R (13)	R (6)	S (34)	S (1,0)	S (27)	S (32)	S (0,5)	S (24)
MRSA_31	ST1637-t002-SCCmecIV-PVLneg (lineage 3)	R	S (35)	R (16)	I (25)	S (30)	S (28)	R (9)	S (28)	S (24)	S (24)	R (13)	R (12)	S (31)	S (0,5)	S (28)	S (32)	S (1,0)	S (24)
MRSA_32	ST1637-t002-SCCmecIV-PVLneg (lineage 3)	R	S (35)	R (18)	I (28)	S (26)	S (28)	R (10)	S (26)	S (24)	S (24)	R (12)	R (11)	S (30)	S (1,0)	S (27)	S (31)	S (1,0)	S (24)
MRSA_33	ST5-t002-SCCmecIV-PVLneg (lineage 3)	not available
MRSA_34	ST5-t002-SCCmecIV-PVLneg (lineage 3)	not available
MRSA_35	ST5-t002-SCCmecIV-PVLneg (lineage 3)	R	S (35)	R (13)	R (6)	S (27)	S (28)	S (24)	S (27)	S (24)	S (26)	R (6)	R (6)	S (30)	S (0,5)	S (27)	S (30)	S (1,0)	S (24)
MRSA_37	ST5-t002-SCCmecIV-PVLneg (lineage 3)	R	S (34)	R (13)	R (6)	S (28)	S (30)	S (23)	S (26)	S (22)	S (23)	R (6)	R (6)	S (30)	S (1,0)	S (25)	S (30)	S (1,0)	S (22)
R	R - Resistant
I	I - Sensitive - Increasing exposure
S	S - Sensitive - Standard dosage

## Sheet: ST3 - GxP R9
Supplementary Table 3. Comparability between genotypic and phenotypic results, ONT R9 20 na 48 hours, establishing True Positive (dark blue), True Negative (light blue), False Positive (orange) and False Negative (red).
	Identification
Protocolo	MRSA_02	MRSA_03	MRSA_06	MRSA_08	MRSA_10	MRSA_11	MRSA_13	MRSA_16	MRSA_17	MRSA_18	MRSA_21	MRSA_24	MRSA_25	MRSA_27	MRSA_29	MRSA_30	MRSA_31	MRSA_32	MRSA_35	MRSA_37	Antimicrobiano
ONT20h																					Tetraciclina
ONT48h
ONT20h																					Ampicilina, Penicilina G, Oxacilina-1, Cefoxitina
ONT48h
ONT20h																					Gentamicina
ONT48h
ONT20h																					Eritromicina
ONT48h
ONT20h																					Ácido fusídico
ONT48h
ONT20h																					Ciprofloxacina
ONT48h
ONT20h																					Mupirocina, Clinadamicina, Cloranfenicol, Linezolida, Rifampicina, Teicoplanina, Sulfametoxazol-trimetroprima, Vancomicina, Tigeciclina
ONT48h
ONT20h	Phenotype X Genotype
True positive		R x R	30
True negative		S x S	109
False positive		S x R	1
False negative		R x S	0
ONT48h	Phenotype X Genotype
True positive		R x R	30
True negative		S x S	107
False positive		S x R	3
False negative		R x S	0

## Sheet: ST4 - GxP R10
Supplementary Table 4. Comparability between genotypic and phenotypic results, ONT R10 20 na 48 hours, establishing True Positive (dark blue), True Negative (light blue), False Positive (orange) and False Negative (red).
	Identification
Protocol	MRSA_02	MRSA_03	MRSA_06	MRSA_08	MRSA_10	MRSA_11	MRSA_13	MRSA_16	MRSA_17	MRSA_18	MRSA_21	MRSA_24	MRSA_25	MRSA_27	MRSA_29	MRSA_30	MRSA_31	MRSA_32	MRSA_35	MRSA_37	Antimicrobiano
ONT20h																					Tetraciclina
ONT48h
ONT20h																					Ampicilina, Penicilina G, Oxacilina-1, Cefoxitina
ONT48h
ONT20h																					Gentamicina
ONT48h
ONT20h																					Eritromicina
ONT48h
ONT20h																					Ácido fusídico
ONT48h
ONT20h																					Ciprofloxacina
ONT48h
ONT20h																					Mupirocina, Clinadamicina, Cloranfenicol, Linezolida, Rifampicina, Teicoplanina, Sulfametoxazol-trimetroprima, Vancomicina, Tigeciclina
ONT48h
ONT20h	Phenotype X Genotype
True positive		R x R	30
True negative		S x S	110
False positive		S x R	0
False negative		R x S	0
ONT48h	Phenotype X Genotype
True positive		R x R	30
True negative		S x S	110
False positive		S x R	0
False negative		R x S	0

## Sheet: ST5 - Accuracy GxP
Supplementary Table 5. Accuracy parameters for antimicrobial susceptibility diagnosis based on genomic analyses. Analyses performed with clinical isolates of MRSA, whose genomes were obtained from five different sequencing protocols. The sensitivity, specificity, positive predictive value (PPV), negative predictive value (NPV), and Cohen's kappa coefficient are shown, followed by their counterpar…
ONT R9 20h				ONT R9 48h				ONT R10 20h				ONT R10 48h
Statistic	Value	95% CI		Statistic	Value	95% CI		Statistic	Value	95% CI		Statistic	Value	95% CI
Sensitivity	100.00%	88.43% to 100.00%		Sensitivity	100.00%	88.43% to 100.00%		Sensitivity	100.00%	88.43% to 100.00%		Sensitivity	100.00%	88.43% to 100.00%
Specificity	99.09%	95.04% to 99.98%		Specificity	97.27%	92.24% to 99.43%		Specificity	100.00%	96.70% to 100.00%		Specificity	100.00%	96.70% to 100.00%
Positive Likelihood Ratio	110.00	15.63 to 773.98		Positive Likelihood Ratio	36.67	12.01 to 111.94		Positive Likelihood Ratio				Positive Likelihood Ratio
Negative Likelihood Ratio	0.00			Negative Likelihood Ratio	0.00			Negative Likelihood Ratio	0.00			Negative Likelihood Ratio	0.00
Disease prevalence (*)	21.43%	14.95% to 29.16%		Disease prevalence (*)	21.43%	14.95% to 29.16%		Disease prevalence (*)	21.43%	14.95% to 29.16%		Disease prevalence (*)	21.43%	14.95% to 29.16%
Positive Predictive Value (*)	96.77%	81.00% to 99.53%		Positive Predictive Value (*)	90.91%	76.61% to 96.83%		Positive Predictive Value (*)	100.00%	88.43% to 100.00%		Positive Predictive Value (*)	100.00%	88.43% to 100.00%
Negative Predictive Value (*)	100.00%	96.67% to 100.00%		Negative Predictive Value (*)	100.00%	96.61% to 100.00%		Negative Predictive Value (*)	100.00%	96.70% to 100.00%		Negative Predictive Value (*)	100.00%	96.70% to 100.00%
Accuracy (*)	99.29%	96.08% to 99.98%		Accuracy (*)	97.86%	93.87% to 99.56%		Accuracy (*)	100.00%	97.40% to 100.00%		Accuracy (*)	100.00%	97.40% to 100.00%
Cohen's Kappa	0.979	0,938 to 1,00		Cohen's Kappa	0.939	0.870 to 1.00		Cohen's Kappa	1.00	1.00 to 1.00		Cohen's Kappa	1.00	1.00 to 1.00

## Sheet: ST6 - ARG R9 20h
Supplementary Table 6. Antimicrobial resistance-related genes identified from genomic analyses of MRSA isolates. Genomes obtained using the ONT R9 20h protocol and analyzed using the Center for Genomic Epidemiology's ResFinder service. Category A (dark green): gene size in the input genome = reference gene size, identity = 100%; Category B (light green): gene size in the input genome = reference …
Identification		Genes related to antimicrobial resistance
MRSA Isolates	Bacterial strain	mecA	blaZ	tet(M)	lnu(A)	tet(K)	aac(6')-aph(2")	msr(A)	mph(C)	dfrG	ant(6)-Ia	aph(3')-III
MRSA_02	ST8-t304-SCCmecIV-PVLneg (lineage 1)	B	B	B
MRSA_03	ST8-t304-SCCmecIV-PVLneg (lineage 1)	A	A	B
MRSA_06	ST8-t304-SCCmecIV-PVLneg (lineage 1)	C	A	C
MRSA_08	ST8-t304-SCCmecIV-PVLneg (lineage 1)	A	A	C
MRSA_10	ST8-t304-SCCmecIV-PVLneg (lineage 1)	A	A	B
MRSA_11	ST8-t304-SCCmecIV-PVLneg (lineage 1)	A	A	B
MRSA_13	ST22-SCCmecIV-t223-PVLneg (lineage 2)	A	B
MRSA_16	ST22-SCCmecIV-t223-PVLneg (lineage 2)	A	B
MRSA_17	ST22-SCCmecIV-t223-PVLneg (lineage 2)	A	A		B
MRSA_18	ST22-SCCmecIV-t223-PVLneg (lineage 2)	A	A		B
MRSA_20	ST22-SCCmecIV-t223-PVLneg (lineage 2)	A			B
MRSA_21	ST22-SCCmecIV-t223-PVLneg (lineage 2)	A	B		B
MRSA_24	ST5-t002-SCCmecIV-PVLneg (lineage 3)	A
MRSA_25	ST5-t002-SCCmecIV-PVLneg (lineage 3)	A	A
MRSA_27	ST5-t002-SCCmecIV-PVLneg (lineage 3)	A
MRSA_29	ST5-t002-SCCmecIV-PVLneg (lineage 3)	A	A
MRSA_30	ST5-t002-SCCmecIV-PVLneg (lineage 3)	A	A
MRSA_31	ST1637-t002-SCCmecIV-PVLneg (lineage 3)	A					A
MRSA_32	ST1637-t002-SCCmecIV-PVLneg (lineage 3)	A	A				A
MRSA_33	ST5-t002-SCCmecIV-PVLneg (lineage 3)	A	A
MRSA_34	ST5-t002-SCCmecIV-PVLneg (lineage 3)	A
MRSA_35	ST5-t002-SCCmecIV-PVLneg (lineage 3)	A	A
MRSA_37	ST5-t002-SCCmecIV-PVLneg (lineage 3)	A	A
37	Category A (dark green): gene size in the input genome = reference gene size, identity = 100%
13	Category B (light green): gene size in the input genome = reference gene size, identity <100%
3	Category C (gray): gene size in the input genome ≠ reference gene size, identity ≤100%.

## Sheet: ST7 - ARG R10 20h
Supplementary Table 7. Antimicrobial resistance-related genes identified from genomic analyses of MRSA isolates. Genomes obtained using the ONT R10 20h protocol and analyzed using the Center for Genomic Epidemiology's ResFinder service. Category A (dark green): gene size in the input genome = reference gene size, identity = 100%; Category B (light green): gene size in the input genome = reference…
Identification		Genes related to antimicrobial resistance
MRSA Isolates	Bacterial strain	mecA	blaZ	tet(M)	lnu(A)	tet(K)	aac(6')-aph(2")	msr(A)	mph(C)	dfrG	ant(6)-Ia	aph(3')-III
MRSA_02	ST8-t304-SCCmecIV-PVLneg (lineage 1)	A	A	B
MRSA_03	ST8-t304-SCCmecIV-PVLneg (lineage 1)	A	A	B
MRSA_06	ST8-t304-SCCmecIV-PVLneg (lineage 1)	A	A	B
MRSA_08	ST8-t304-SCCmecIV-PVLneg (lineage 1)	A	A	B
MRSA_10	ST8-t304-SCCmecIV-PVLneg (lineage 1)	A	A	B
MRSA_11	ST8-t304-SCCmecIV-PVLneg (lineage 1)	A	A	B
MRSA_13	ST22-SCCmecIV-t223-PVLneg (lineage 2)	A	B
MRSA_16	ST22-SCCmecIV-t223-PVLneg (lineage 2)	A	B
MRSA_17	ST22-SCCmecIV-t223-PVLneg (lineage 2)	A	A		B
MRSA_18	ST22-SCCmecIV-t223-PVLneg (lineage 2)	A	A		B
MRSA_20	ST22-SCCmecIV-t223-PVLneg (lineage 2)	A			B
MRSA_21	ST22-SCCmecIV-t223-PVLneg (lineage 2)	A	B		B
MRSA_24	ST5-t002-SCCmecIV-PVLneg (lineage 3)	A
MRSA_25	ST5-t002-SCCmecIV-PVLneg (lineage 3)	A	A
MRSA_27	ST5-t002-SCCmecIV-PVLneg (lineage 3)	A
MRSA_29	ST5-t002-SCCmecIV-PVLneg (lineage 3)	A	A
MRSA_30	ST5-t002-SCCmecIV-PVLneg (lineage 3)	A	A
MRSA_31	ST1637-t002-SCCmecIV-PVLneg (lineage 3)	A	A				A
MRSA_32	ST1637-t002-SCCmecIV-PVLneg (lineage 3)	A	A				A
MRSA_33	ST5-t002-SCCmecIV-PVLneg (lineage 3)	A	A
MRSA_34	ST5-t002-SCCmecIV-PVLneg (lineage 3)	A	A
MRSA_35	ST5-t002-SCCmecIV-PVLneg (lineage 3)	A	A
MRSA_37	ST5-t002-SCCmecIV-PVLneg (lineage 3)	A	A
42	Category A (dark green): gene size in the input genome = reference gene size, identity = 100%
13	Category B (light green): gene size in the input genome = reference gene size, identity <100%
0	Category C (gray): gene size in the input genome ≠ reference gene size, identity ≤100%.

## Sheet: ST8 - ARG R9 48h
Supplementary Table 8. Antimicrobial resistance-related genes identified from genomic analyses of MRSA isolates. Genomes obtained using the ONT R9 48h protocol and analyzed using the Center for Genomic Epidemiology's ResFinder service. Category A (dark green): gene size in the input genome = reference gene size, identity = 100%; Category B (light green): gene size in the input genome = reference …
Identification		Genes related to antimicrobial resistance
MRSA Isolates	Bacterial strain	mecA	blaZ	tet(M)	lnu(A)	aac(6')-aph(2")	msr(A)	mph(C)	dfrG	ant(6)-Ia	aph(3')-III
MRSA_02	ST8-t304-SCCmecIV-PVLneg (lineage 1)	A	B	B
MRSA_03	ST8-t304-SCCmecIV-PVLneg (lineage 1)	A	A	B
MRSA_06	ST8-t304-SCCmecIV-PVLneg (lineage 1)	A	A	C
MRSA_08	ST8-t304-SCCmecIV-PVLneg (lineage 1)	A	B	C
MRSA_10	ST8-t304-SCCmecIV-PVLneg (lineage 1)	A	A	C
MRSA_11	ST8-t304-SCCmecIV-PVLneg (lineage 1)	A	A	B
MRSA_13	ST22-SCCmecIV-t223-PVLneg (lineage 2)	A	B
MRSA_16	ST22-SCCmecIV-t223-PVLneg (lineage 2)	A	B
MRSA_17	ST22-SCCmecIV-t223-PVLneg (lineage 2)	A	A		B
MRSA_18	ST22-SCCmecIV-t223-PVLneg (lineage 2)	A	A		B
MRSA_20	ST22-SCCmecIV-t223-PVLneg (lineage 2)	A			B
MRSA_21	ST22-SCCmecIV-t223-PVLneg (lineage 2)	A	B		B
MRSA_24	ST5-t002-SCCmecIV-PVLneg (lineage 3)	A
MRSA_25	ST5-t002-SCCmecIV-PVLneg (lineage 3)	A	A
MRSA_27	ST5-t002-SCCmecIV-PVLneg (lineage 3)	A
MRSA_29	ST5-t002-SCCmecIV-PVLneg (lineage 3)	A
MRSA_30	ST5-t002-SCCmecIV-PVLneg (lineage 3)	A
MRSA_31	ST1637-t002-SCCmecIV-PVLneg (lineage 3)	A				A
MRSA_32	ST1637-t002-SCCmecIV-PVLneg (lineage 3)	A	A			A
MRSA_33	ST5-t002-SCCmecIV-PVLneg (lineage 3)	A	A
MRSA_34	ST5-t002-SCCmecIV-PVLneg (lineage 3)	A
MRSA_35	ST5-t002-SCCmecIV-PVLneg (lineage 3)	A	A
MRSA_37	ST5-t002-SCCmecIV-PVLneg (lineage 3)	A
35	Category A (dark green): gene size in the input genome = reference gene size, identity = 100%
12	Category B (light green): gene size in the input genome = reference gene size, identity <100%
3	Category C (gray): gene size in the input genome ≠ reference gene size, identity ≤100%.

## Sheet: ST9 - ARG R10 48h
Supplementary Table 9. Antimicrobial resistance-related genes identified from genomic analyses of MRSA isolates. Genomes obtained using the ONT R10 48h protocol and analyzed using the Center for Genomic Epidemiology's ResFinder service. Category A (dark green): gene size in the input genome = reference gene size, identity = 100%; Category B (light green): gene size in the input genome = reference…
Identification		Genes related to antimicrobial resistance
MRSA Isolates	Bacterial strain	mecA	blaZ	tet(M)	lnu(A)	tet(K)	aac(6')-aph(2")	msr(A)	mph(C)	dfrG	ant(6)-Ia	aph(3')-III
MRSA_02	ST8-t304-SCCmecIV-PVLneg (lineage 1)	A	A	B
MRSA_03	ST8-t304-SCCmecIV-PVLneg (lineage 1)	A	A	B
MRSA_06	ST8-t304-SCCmecIV-PVLneg (lineage 1)	A	A	B
MRSA_08	ST8-t304-SCCmecIV-PVLneg (lineage 1)	A	A	B
MRSA_10	ST8-t304-SCCmecIV-PVLneg (lineage 1)	A	A	B
MRSA_11	ST8-t304-SCCmecIV-PVLneg (lineage 1)	A	A	B
MRSA_13	ST22-SCCmecIV-t223-PVLneg (lineage 2)	B	C
MRSA_16	ST22-SCCmecIV-t223-PVLneg (lineage 2)	A	C
MRSA_17	ST22-SCCmecIV-t223-PVLneg (lineage 2)	A	A		B
MRSA_18	ST22-SCCmecIV-t223-PVLneg (lineage 2)	A	A		B
MRSA_20	ST22-SCCmecIV-t223-PVLneg (lineage 2)	A			B
MRSA_21	ST22-SCCmecIV-t223-PVLneg (lineage 2)	A	B		B
MRSA_24	ST5-t002-SCCmecIV-PVLneg (lineage 3)	A
MRSA_25	ST5-t002-SCCmecIV-PVLneg (lineage 3)	A	A
MRSA_27	ST5-t002-SCCmecIV-PVLneg (lineage 3)	A
MRSA_29	ST5-t002-SCCmecIV-PVLneg (lineage 3)	A	A
MRSA_30	ST5-t002-SCCmecIV-PVLneg (lineage 3)	A	A
MRSA_31	ST1637-t002-SCCmecIV-PVLneg (lineage 3)	A	A				A
MRSA_32	ST1637-t002-SCCmecIV-PVLneg (lineage 3)	A	A				A
MRSA_33	ST5-t002-SCCmecIV-PVLneg (lineage 3)		A
MRSA_34	ST5-t002-SCCmecIV-PVLneg (lineage 3)	A	A
MRSA_35	ST5-t002-SCCmecIV-PVLneg (lineage 3)		C
MRSA_37	ST5-t002-SCCmecIV-PVLneg (lineage 3)	A	A
38	Category A (dark green): gene size in the input genome = reference gene size, identity = 100%
12	Category B (light green): gene size in the input genome = reference gene size, identity <100%
3	Category C (gray): gene size in the input genome ≠ reference gene size, identity ≤100%.

[truncated: 16 more sheets: ST10 - VF R9 20h, ST11 - VF R10 20h, TS13 B, ST12 - VF R9 48h, ST13 - VF R10 48h, ST14 - Plasmids R9 20h, ST15 - Plasmids R10 20h, ST16 - Plasmids R9 48h, ST17 - Plasmids R10 48h, ST18 - MGEs R9 20h, ST19 - MGEs R10 20h, ST20 - MGEs R9 48h, ST21 - MGEs R10 48h, Sheet1, Planilha2, Planilha5]
