# Supplementary material for: Comparison of Oxford Nanopore Technologies sequencing protocols using R9.4.1 and R10.4.1 flow cells under 20-hour and 48-hour conditions for genotyping methicillin methicillin-resistant Staphylococcus aureus (MRSA)
Source: Mol Biol Rep. 2026 May 14;53(1):775. doi: 10.1007/s11033-026-11956-y (PMC13176134; doi:10.1007/s11033-026-11956-y)
Supplement: Supplementary file 2 — Supplementary Material 2 [file 11033_2026_11956_MOESM2_ESM.xlsx]

## Sheet: R9_MRSA_ONT20h
Do couto et al. Supplementary information
Table A. Quality metrics of MRSA draft genomes obtained through the ONT20h protocol and R9.4.1 flow cell
ISOLATE	LINEAGE	COVERAGE (X)	TOTAL LENGTH	CONTIGS	LARGEST CONTIG	GC (%)	N50	L50	auN	READ LENGTH (mean)	N° READS ANALYSED	YIELD (Gb)	QUALITY SCORE (mean)
MRSA_02	ST8-t304-SCCmecIV-PVLneg (lineage 1)	140	2956724	3	2890938	32.79	2890938	1	2.82737e+06	1328	343980	0.456	11.9
MRSA_03	ST8-t304-SCCmecIV-PVLneg (lineage 1)	203	2956981	3	2891212	32.78	2891212	1	2.82766e+06	2374	281897	0.669	12.3
MRSA_06	ST8-t304-SCCmecIV-PVLneg (lineage 1)	247	2890049	2	2862670	32.82	2862670	1	2.83581e+06	2222	355173	0.789	11.7
MRSA_08	ST8-t304-SCCmecIV-PVLneg (lineage 1)	325	2917394	2	2862658	32.77	2862658	1	2.80998e+06	3715	259388	0.963	11.7
MRSA_10	ST8-t304-SCCmecIV-PVLneg (lineage 1)	346	2864901	2	2837506	32.79	2837506	1	2.81063e+06	3383	310661	1	12.7
MRSA_11	ST8-t304-SCCmecIV-PVLneg (lineage 1)	120	2864451	2	2837072	32.79	2837072	1	2.81022e+06	3181	110745	0.352	11.7
MRSA_13	t223-PVLneg (lineage 2)	345	2832763	2	2795580	32.81	2795580	1	2.75937e+06	5959	185714	1.1	13.4
MRSA_16	t223-PVLneg (lineage 2)	946	2881599	1	2881599	32.87	2881599	1	2881599	6097	459081	2.7	13.5
MRSA_17	t223-PVLneg (lineage 2)	500	2899498	4	2868485	32.83	2868485	1	2.83795e+06	4777	319204	1.5	12.8
MRSA_18	t223-PVLneg (lineage 2)	466	2938146	2	2870740	32.77	2870740	1	2.80643e+06	4172	337536	1.4	12.4
MRSA_20	t223-PVLneg (lineage 2)	273	2786273	1	2786273	32.88	2786273	1	2786273	3833	203478	0.78	12.7
MRSA_21	t223-PVLneg (lineage 2)	431	2836026	1	2836026	32.85	2836026	1	2836026	3458	362110	1.2	12.8
MRSA_24	ST5-t002-SCCmecIV-PVLneg (lineage 3)	237	2806911	1	2806911	32.9	2806911	1	2806911	4665	152432	0.711	13.4
MRSA_25	ST5-t002-SCCmecIV-PVLneg (lineage 3)	253	2832022	2	2806961	32.86	2806961	1	2.78234e+06	5234	149649	0.783	13.4
MRSA_27	ST5-t002-SCCmecIV-PVLneg (lineage 3)	451	2802092	1	2802092	32.89	2802092	1	2802092	5403	228273	1.2	13.3
MRSA_29	ST5-t002-SCCmecIV-PVLneg (lineage 3)	513	2854691	3	2799352	32.84	2799352	1	2.74598e+06	3772	448882	1.7	13.3
MRSA_30	ST5-t002-SCCmecIV-PVLneg (lineage 3)	405	2824431	2	2799370	32.85	2799370	1	2.77475e+06	4618	294540	1.3	13.5
MRSA_31	ST1637-t002-SCCmecIV-PVLneg (lineage 3)	591	2782358	1	2782358	32.87	2782358	1	2782358	6370	278437	1.7	13.5
MRSA_32	ST1637-t002-SCCmecIV-PVLneg (lineage 3)	169	2788511	2	2761245	32.81	2761245	1	2.73451e+06	2170	232323	0.504	13.6
MRSA_33	t002-PVLneg (lineage 3)	117	2863301	2	2836028	32.81	2836028	1	2.80927e+06	3940	90521	0.356	13.3
MRSA_34	t002-PVLneg (lineage 3)	448	2822120	1	2822120	32.87	2822120	1	2822120	8468	158779	1.3	13.4
MRSA_35	t002-PVLneg (lineage 3)	404	2845621	2	2818359	32.8	2818359	1	2.79162e+06	4445	264142	1.1	13.5
MRSA_37	t002-PVLneg (lineage 3)	366	2859500	2	2805001	32.76	2805001	1	2.75258e+06	5303	194251	1	13.6
Average:		360.696	2.8568e+06	1.91304	2.82872e+06	32.8265	2.82872e+06	1	2.80147e+06	4299.43	261791	1.06796	12.9304

## Sheet: R9_MRSA_ONT48h
Do couto et al. Supplementary information
Table B. Quality metrics of MRSA draft genomes obtained through the ONT48hB protocol and R9.4.1 flow cell
ISOLATE	LINEAGE	COVERAGE (X)	TOTAL LENGTH	CONTIGS	LARGEST CONTIG	GC (%)	N50	L50	auN	READ LENGTH (mean)	N° READS ANALYSED	YIELD (Gb)	QUALITY SCORE (mean)
MRSA_02	ST8-t304-SCCmecIV-PVLneg (lineage 1)	241	2956626	3	2890982	32.79	2890982	1	2.82754e+06	1263	646435	0.817	10.5
MRSA_03	ST8-t304-SCCmecIV-PVLneg (lineage 1)	266	2984308	3	2891229	32.73	2891229	1	2.80255e+06	2286	394129	0.901	11.2
MRSA_06	ST8-t304-SCCmecIV-PVLneg (lineage 1)	436	2917467	2	2862708	32.77	2862708	1	2.81e+06	2101	689164	1.44	10.3
MRSA_08	ST8-t304-SCCmecIV-PVLneg (lineage 1)	579	2917466	2	2862704	32.77	2862704	1	2.81e+06	3545	497725	1.76	10.5
MRSA_10	ST8-t304-SCCmecIV-PVLneg (lineage 1)	523	2864791	2	2837396	32.78	2837396	1	2.81052e+06	3383	470819	1.59	10.9
MRSA_11	ST8-t304-SCCmecIV-PVLneg (lineage 1)	214	2864508	2	2837128	32.78	2837128	1	2.81027e+06	3098	216997	0.672	10.5
MRSA_13	t223-PVLneg (lineage 2)	420	2869956	2	2795581	32.78	2795581	1	2.72506e+06	6008	217441	1.3	12
MRSA_16	t223-PVLneg (lineage 2)	804	2881594	1	2881594	32.87	2881594	1	2881594	6048	883811	5.34	11.7
MRSA_17	t223-PVLneg (lineage 2)	283	2899427	4	2868469	32.83	2868469	1	2837984	4066	472850	1.92	11.2
MRSA_18	t223-PVLneg (lineage 2)	568	2938174	2	2870756	32.77	2870756	1	2.80643e+06	4755	489413	2.32	11.1
MRSA_20	t223-PVLneg (lineage 2)	404	2786293	1	2786293	32.88	2786293	1	2786293	3826	307739	1.17	10.9
MRSA_21	t223-PVLneg (lineage 2)	637	2836058	1	2836058	32.85	2836058	1	2836058	3454	540867	1.86	11
MRSA_24	ST5-t002-SCCmecIV-PVLneg (lineage 3)	212	2806903	1	2806903	32.9	2806903	1	2806903	4697	214092	1	11.9
MRSA_25	ST5-t002-SCCmecIV-PVLneg (lineage 3)	343	2832020	2	2806958	32.86	2806958	1	2.78234e+06	5250	205691	1.07	11.9
MRSA_27	ST5-t002-SCCmecIV-PVLneg (lineage 3)	608	2802085	1	2802085	32.89	2802085	1	2802085	5424	314485	1.7	11.8
MRSA_29	ST5-t002-SCCmecIV-PVLneg (lineage 3)	800	2799362	1	2799362	32.89	2799362	1	2799362	3771	718085	2.7	11.7
MRSA_30	ST5-t002-SCCmecIV-PVLneg (lineage 3)	615	2799365	1	2799365	32.89	2799365	1	2799365	4620	463757	2.14	12
MRSA_31	ST1637-t002-SCCmecIV-PVLneg (lineage 3)	930	2782335	1	2782335	32.87	2782335	1	2782335	6367	445495	2.83	11.8
MRSA_32	ST1637-t002-SCCmecIV-PVLneg (lineage 3)	252	2815761	2	2761227	32.75	2761227	1	2.70881e+06	2162	356195	0.77	11.9
MRSA_33	t002-PVLneg (lineage 3)	138	2890566	2	2836022	32.76	2836022	1	2.78354e+06	3950	105003	0.414	11.8
MRSA_34	t002-PVLneg (lineage 3)	651	2821967	1	2821967	32.87	2821967	1	2821967	8421	250910	2.11	11.7
MRSA_35	t002-PVLneg (lineage 3)	730	2845624	2	2818356	32.8	2818356	1	2.79161e+06	4448	499991	2.22	11.7
MRSA_37	t002-PVLneg (lineage 3)	652	2805018	1	2805018	32.87	2805018	1	2805018	5351	360746	1.93	11.9
Average:		491.565	2.85729e+06	1.73913	2.82872e+06	32.8239	2.82872e+06	1	2.8012e+06	4273.65	424428	1.738	11.387

## Sheet: R10_MRSA_ONT20h
Do couto et al. Supplementary information
Table C. Quality metrics of MRSA draft genomes obtained through the ONT20h protocol and R10.4.1 flow cell
ISOLATE	LINEAGE	COVERAGE (X)	TOTAL LENGTH	CONTIGS	LARGEST CONTIG	GC (%)	N50	L50	auN	READ LENGTH (mean)	N° READS ANALYSED	YIELD (Gb)	QUALITY SCORE (mean)
MRSA_02	ST8-t304-SCCmecIV-PVLneg (lineage 1)	68	2932686	158	103419	32.88	30703	26	40954.1	1176.2	62003	0.072	13.4
MRSA_03	ST8-t304-SCCmecIV-PVLneg (lineage 1)	34	2907033	162	122404	32.84	37864	24	44284	1070.1	93181	0.099	13.6
MRSA_06	ST8-t304-SCCmecIV-PVLneg (lineage 1)	41	2892698	3	2862910	32.81	2862910	1	2.83369e+06	2048.3	112305	0.023	14.1
MRSA_08	ST8-t304-SCCmecIV-PVLneg (lineage 1)	115	2890301	2	2862910	32.82	2862910	1	2.83604e+06	2540.9	87521	0.222	14.6
MRSA_10	ST8-t304-SCCmecIV-PVLneg (lineage 1)	202	2870065	3	2837354	32.81	2837354	1	2.80529e+06	2394	159527	0.381	15.1
MRSA_11	ST8-t304-SCCmecIV-PVLneg (lineage 1)	105	2864741	2	2837350	32.78	2837350	1	2.81048e+06	2222.3	64939	0.144	14.5
MRSA_13	t223-PVLneg (lineage 2)	452	2831307	3	2795572	32.8	2795572	1	2.76072e+06	2630.6	76727	0.201	13.9
MRSA_16	t223-PVLneg (lineage 2)	61	2881556	1	2881556	32.87	2881556	1	2881556	2825.3	64640	0.182	14.8
MRSA_17	t223-PVLneg (lineage 2)	205	2911270	10	1507223	32.82	1507223	1	1.04785e+06	2401.9	77714	0.186	14.7
MRSA_18	t223-PVLneg (lineage 2)	113	2904377	2	2870672	32.82	2870672	1	2.83775e+06	3603.8	50893	0.183	15
MRSA_20	t223-PVLneg (lineage 2)	89	2786199	1	2786199	32.87	2786199	1	2786199	2970.6	84970	0.252	14.4
MRSA_21	t223-PVLneg (lineage 2)	50	2835970	1	2835970	32.85	2835970	1	2835970	2653.8	55869	0.148	14.8
MRSA_24	ST5-t002-SCCmecIV-PVLneg (lineage 3)	89	2806918	1	2806918	32.9	2806918	1	2806918	3686.1	70769	0.26	14.8
MRSA_25	ST5-t002-SCCmecIV-PVLneg (lineage 3)	60	2857071	2	2806970	32.82	2806970	1	2.75863e+06	3541.8	64109	0.227	14.7
MRSA_27	ST5-t002-SCCmecIV-PVLneg (lineage 3)	75	2802095	1	2802095	32.88	2802095	1	2802095	4173.7	49557	0.02	14.8
MRSA_29	ST5-t002-SCCmecIV-PVLneg (lineage 3)	182	2824403	2	2799343	32.85	2799343	1	2.77473e+06	3295.2	59366	0.195	14.9
MRSA_30	ST5-t002-SCCmecIV-PVLneg (lineage 3)	882	2826801	3	2799344	32.85	2799344	1	2.77238e+06	2248.3	49615	0.111	14.2
MRSA_31	ST1637-t002-SCCmecIV-PVLneg (lineage 3)	157	2809568	2	2782302	32.81	2782302	1	2755565	4242.1	5440	0.23	14.1
MRSA_32	ST1637-t002-SCCmecIV-PVLneg (lineage 3)	21	2775629	15	1047992	32.76	423904	2	557103	1929.4	32956	0.063	14.5
MRSA_33	t002-PVLneg (lineage 3)	101	2863230	2	2835959	32.81	2835959	1	2.80921e+06	4246.1	49240	0.209	14.5
MRSA_34	t002-PVLneg (lineage 3)	45	2849184	2	2821913	32.82	2821913	1	2795164	5033.3	24660	0.124	13.3
MRSA_35	t002-PVLneg (lineage 3)	98	2845558	2	2818293	32.8	2818293	1	2.79155e+06	3685.8	39837	0.146	14.6
MRSA_37	t002-PVLneg (lineage 3)	70	2832471	2	2805206	32.81	2805206	1	2.77847e+06	4923.9	2732	0.134	14.9
Average:		144.13	2.85222e+06	16.6087	2.45347e+06	32.8296	2.4195e+06	3.13043	2.38794e+06	3023.63	62546.5	0.165739	14.4435

## Sheet: R10_MRSA_ONT48h
Do couto et al. Supplementary information
Table D. Quality metrics of MRSA draft genomes obtained through the ONT48h protocol and R10.4.1 flow cell
ISOLATE	LINEAGE	COVERAGE (X)	TOTAL LENGTH	CONTIGS	LARGEST CONTIG	GC (%)	N50	L50	auN	READ LENGTH (mean)	N° READS ANALYSED	YIELD (Gb)	QUALITY SCORE (mean)
MRSA_02	ST8-t304-SCCmecIV-PVLneg (lineage 1)	32	2940093	89	194984	32.71	65240	16	71611	1149.5	96946	0.111	13.3
MRSA_03	ST8-t304-SCCmecIV-PVLneg (lineage 1)	50	2933522	65	438027	32.85	91304	10	130252	1042.3	154824	0.161	13.5
MRSA_06	ST8-t304-SCCmecIV-PVLneg (lineage 1)	315	2890298	2	2862907	32.82	2862907	1	2.83604e+06	1998	160762	0.31	14.1
MRSA_08	ST8-t304-SCCmecIV-PVLneg (lineage 1)	185	2890300	2	2862909	32.82	2862909	1	2.83604e+06	2466.3	146012	0.36	14.4
MRSA_10	ST8-t304-SCCmecIV-PVLneg (lineage 1)	332	2860595	2	2833204	32.79	2833204	1	2.80634e+06	2356.4	41528	0.097	15
MRSA_11	ST8-t304-SCCmecIV-PVLneg (lineage 1)	154	2864741	2	2837350	32.78	2837350	1	2.81048e+06	2138.4	101425	0.216	14.4
MRSA_13	t223-PVLneg (lineage 2)	610	2841875	33	540912	32.69	213915	4	263576	2604.7	11245	0.029	13.4
MRSA_16	t223-PVLneg (lineage 2)	93	2273389	71	183415	32.84	50289	13	70622.5	2717	4699	0.012	13.2
MRSA_17	t223-PVLneg (lineage 2)	297	2911431	10	1507209	32.81	1507209	1	1.25395e+06	2350.1	12154	0.285	14.5
MRSA_18	t223-PVLneg (lineage 2)	171	2904376	2	2870672	32.82	2870672	1	2.83775e+06	3456.2	79964	0.276	14.7
MRSA_20	t223-PVLneg (lineage 2)	115	2786196	1	2786196	32.87	2786196	1	2786196	2823.2	27869	0.078	13.6
MRSA_21	t223-PVLneg (lineage 2)	63	2814610	25	630029	32.83	244437	4	296577	2388.6	13075	0.031	14.1
MRSA_24	ST5-t002-SCCmecIV-PVLneg (lineage 3)	128	2806916	1	2806916	32.9	2806916	1	2806916	3607.7	110825	0.399	14.6
MRSA_25	ST5-t002-SCCmecIV-PVLneg (lineage 3)	142	2832030	2	2806969	32.86	2806969	1	2.78265e+06	3565.8	73085	0.26	14.8
MRSA_27	ST5-t002-SCCmecIV-PVLneg (lineage 3)	108	2802094	1	2802094	32.88	2802094	1	2802094	3995.8	74571	0.297	14.5
MRSA_29	ST5-t002-SCCmecIV-PVLneg (lineage 3)	250	2824403	2	2799343	32.85	2799343	1	2.77473e+06	3203.7	86254	0.276	14.8
MRSA_30	ST5-t002-SCCmecIV-PVLneg (lineage 3)	1395	2826801	3	2799343	32.85	2799343	1	2.77238e+06	2198.3	76562	0.168	14
MRSA_31	ST1637-t002-SCCmecIV-PVLneg (lineage 3)	169	2811197	4	1768954	32.82	1768954	1	1.415e+06	4570.8	7419	0.033	14.5
MRSA_32	ST1637-t002-SCCmecIV-PVLneg (lineage 3)	40	2775972	8	1161014	32.76	928423	2	871112	1886.2	50246	0.094	14.3
MRSA_33	t002-PVLneg (lineage 3)	70	2335042	47	203240	32.8	105037	8	104521	3846.8	3282	0.012	12.6
MRSA_34	t002-PVLneg (lineage 3)	74	2849184	2	2821913	32.82	2821913	1	2795164	4858.2	38418	0.186	13
MRSA_35	t002-PVLneg (lineage 3)	138	2157909	51	174347	32.82	48152	11	72257.3	4455.4	3318	0.014	12.9
MRSA_37	t002-PVLneg (lineage 3)	94	2832216	2	2804951	32.81	2804951	1	2.77821e+06	4834.8	39719	0.192	14.6
Average:		218.478	2.7724e+06	18.5652	1.89117e+06	32.8174	1.81381e+06	3.6087	1.7815e+06	2978.88	61487	0.169435	14.0348

## Sheet: Comparative libraries
	COVERAGE (X)	TOTAL LENGTH	CONTIGS	LARGEST CONTIG	GC (%)	N50	L50	auN	READ LENGTH (mean)	N° READS ANALYSED	YIELD (Gb)	QUALITY SCORE (mean)
R10_20h	144.13	2.85222e+06	16.6087	2.45347e+06	32.8296	2.4195e+06	3.13043	2.38794e+06	3023.63	62546.5	0.165739	14.4435
R9_20h	360.696	2.8568e+06	1.91304	2.82872e+06	32.8265	2.82872e+06	1	2.80147e+06	4299.43	261791	1.06796	12.9304
R10_48h	218.478	2.7724e+06	18.5652	1.89117e+06	32.8174	1.81381e+06	3.6087	1.7815e+06	2978.88	61487	0.169435	14.0348
R9_48h	491.565	2.85729e+06	1.73913	2.82872e+06	32.8239	2.82872e+06	1	2.8012e+06	4273.65	424428	1.738	11.387
